# Supplementary material for: A Novel Noninvasive Technique for Intracranial Pressure Waveform Monitoring in Critical Care
Source: J Pers Med. 2021 Dec 5;11(12):1302. doi: 10.3390/jpm11121302 (PMC8707681; doi:10.3390/jpm11121302)
Supplement: Supplementary file 1 [file jpm-11-01302-s001.zip]

Archive with 1 entries (1 files):
- jpm-1430641-supplementary.pdf
